# Supplementary material for: Ménière’s Disease: Insights from an Italian Nationwide Survey
Source: Audiol Res. 2023 Feb 28;13(2):160–8. doi: 10.3390/audiolres13020016 (PMC10037628; doi:10.3390/audiolres13020016)
Supplement: Supplementary file 1 [file audiolres-13-00016-s001.zip]

Archive with 1 entries (1 files):
- audiolres-2215453-supplementary.pdf
